# Supplementary material for: Intracardiac Echocardiography Guidance Improves Procedural Outcomes in Patients Undergoing Cavotricuspidal Isthmus Ablation for Typical Atrial Flutter
Source: J Clin Med. 2023 Sep 29;12(19):6277. doi: 10.3390/jcm12196277 (PMC10573340; doi:10.3390/jcm12196277)
Supplement: Supplementary file 1 [file jcm-12-06277-s001.zip]

Archive with 1 entries (1 files):
- jcm-2607862-supplementary.avi
